# Supplementary material for: Current Approaches to Microplastics Detection and Plastic Biodegradation
Source: Molecules. 2025 Jun 4;30(11):2462. doi: 10.3390/molecules30112462 (PMC12156231; doi:10.3390/molecules30112462)
Supplement: Supplementary file 1 [file molecules-30-02462-s001.zip]

Archive with 1 entries (1 files):
- molecules-3631387-supplementary.pdf
